# Supplementary material for: Enhancing bank marketing strategies with ensemble learning: Empirical analysis
Source: PLoS One. 2024 Jan 11;19(1):e0294759. doi: 10.1371/journal.pone.0294759 (PMC10783788; doi:10.1371/journal.pone.0294759)
Supplement: S1 Data — (ZIP) [file pone.0294759.s001.zip]

Archive with 4 entries (3 files):
- Data packet/
- Data packet/code description.docx
- Data packet/code.txt
- Data packet/data.xlsx
