# Supplementary material for: Enhancing bank marketing strategies with ensemble learning: Empirical analysis
Source: PLoS One. 2024 Jan 11;19(1):e0294759. doi: 10.1371/journal.pone.0294759 (PMC10783788; doi:10.1371/journal.pone.0294759)
Supplement: S1 Data — (ZIP) [file pone.0294759.s001.zip › Data packet/code.txt]

# Import necessary libraries
import numpy as np
import pandas as pd
from sklearn.model_selection import train_test_split
from sklearn.ensemble import RandomForestClassifier
import xgboost as xgb
from sklearn.metrics import accuracy_score

# Load the bank marketing dataset
data = pd.read_csv("bank_marketing_data.csv")

# Data preprocessing: Feature engineering, data cleaning, etc.

# Split features and target variable
X = data.drop(columns=["target"])
y = data["target"]

# Split the dataset into training and testing sets
X_train, X_test, y_train, y_test = train_test_split(X, y, test_size=0.2, random_state=42)

# Stage 1: Feature selection and initial prediction using Random Forest
rf_classifier = RandomForestClassifier(n_estimators=100, random_state=42)
rf_classifier.fit(X_train, y_train)
rf_selected_features = rf_classifier.feature_importances_

# Use feature selection results to filter features
selected_features = X_train.columns[rf_selected_features > 0.01]
X_train_rf = X_train[selected_features]
X_test_rf = X_test[selected_features]

# Stage 2: Model training using XGBoost
xgb_classifier = xgb.XGBClassifier(n_estimators=100, random_state=42)
xgb_classifier.fit(X_train_rf, y_train)
y_pred_xgb = xgb_classifier.predict(X_test_rf)

# Evaluate XGBoost model performance
accuracy = accuracy_score(y_test, y_pred_xgb)
print(f"Accuracy of the XGBoost model: {accuracy}")

# Final prediction of bank marketing capability (Ensemble output)
