# Supplementary material for: Enhancing bank marketing strategies with ensemble learning: Empirical analysis
Source: PLoS One. 2024 Jan 11;19(1):e0294759. doi: 10.1371/journal.pone.0294759 (PMC10783788; doi:10.1371/journal.pone.0294759)
Supplement: S1 Data — (ZIP) [file pone.0294759.s001.zip › Data packet/data.xlsx]

## Sheet: Figure data
Fig 6										Fig 10
Iterations	Accuracy(%)									Iterations	Data transmission delay(s)
	Decision tree	Random forest	SVM	KNN	Yin et al.	The proposed algorithm					The proposed algorithm	Yin et al.	KNN	SVM	Random forest	Decision tree
0	0	0	0	0	0	0				10	11.547	21.4088	30.884	42.6796	48.4807	58.7293
20	11.6621	15.8134	18.936	23.8745	32.4482	43.8745				50	13.674	25.663	36.4917	45.5801	50.6077	60.3729
40	22.5553	20.7348	29.3074	39.1798	51.1392	71.6542				100	16.5746	30.4972	39.9724	47.7072	53.5083	62.5967
60	29.0374	31.8922	40.4659	51.6313	67.3231	79.9927				150	21.6022	34.3646	42.4862	50.0276	55.8287	63.7569
80	34.2185	38.3789	45.9011	59.4008	72.5352	82.4646				200	27.0166	37.4586	44.2265	51.5746	57.3757	65.1105
100	36.7847	44.4142	49.0463	65.3978	75.4796	85.1117				250	29.9171	38.4254	46.547	52.5414	59.8895	65.3039
150	43.0518	48.7738	57.4932	69.2098	81.4714	87.4659
200	44.9591	52.0436	60.7629	70.2997	81.4714	85.2861
250	44.9591	52.3161	62.6703	72.752	83.9237	90.1907
										Fig 11
Fig 7										Iterations	Network overall delay(s)
Iterations	Precision(%)										The proposed algorithm	Yin et al.	KNN	SVM	Random forest	Decision tree
	Decision tree	Random forest	SVM	KNN	Yin et al.	The proposed algorithm				10	10.6442	19.1243	27.6033	36.9529	47.8238	63.4767
0	0	0	0	0	0	0				50	13.0276	22.5935	31.9426	41.9473	52.8125	65.2074
20	4	8.48387	14.8064	21.5806	31.0645	19.3226				100	14.5431	25.4117	35.8489	45.412	55.6256	66.9346
40	10.5807	18.6452	28.129	37.3871	48.2258	51				150	19.0914	29.9634	40.8274	48.6565	57.9942	69.5258
60	13	26.0968	35.3548	44.1613	56.8064	61.5				200	23.8497	34.5043	45.1555	52.7626	59.9286	71.6753
80	17.4032	30.1613	38.5161	48.2258	61.3226	63.6936				250	26.8676	35.5674	44.9119	54.0442	60.9963	72.7396
100	20.1775	30.534	37.6619	45.0165	56.5052	61.4305
150	26.6804	35.1425	40.8919	49.867	58.6314	66.5448
200	25.5272	31.544	44.1227	53.0883	61.3092	68.4138
250	24.3958	32.0541	41.3483	49.4804	61.2707	69.7451
Fig 8
Iterations	Recall(%)
	Decision tree	Random forest	SVM	KNN	Yin et al.	The proposed algorithm
0	0	0	0	0	0	0
20	6.99536	16.3574	20.1721	31.0998	39.7691	41.6775
40	15.3205	25.3785	34.9149	46.188	55.8983	60.4061
60	19.3117	31.367	39.9487	50.5287	59.7182	68.5587
80	22.2655	33.1923	41.8607	53.1352	63.3648	71.6881
100	23.5794	34.971	43.5833	53.9685	64.3645	73.2135
150	28.9226	38.8122	46.41	55.0154	59.0902	69.2058
200	30.5012	39.3749	49.5019	56.8363	65.9601	72.0319
250	30.0378	42.9554	52.8438	60.1599	68.771	74.4242
Fig 9
Iterations	F1 value(%)
	Decision tree	Random forest	SVM	KNN	Yin et al.	The proposed algorithm
0	0	0	0	0	0	0
20	9.54127	16.4467	19.2083	27.6871	30.4477	37.7445
40	12.6872	22.9447	32.4125	40.498	47.8018	65.2395
60	15.4407	26.488	36.3461	44.2334	53.1127	71.2204
80	17.0101	29.0403	38.3069	46.3934	55.2677	74.5624
100	19.1554	31.2072	41.2076	48.925	57.6554	74.7972
150	26.4673	36.4242	44.9359	53.9284	60.8848	70.1523
200	29.5842	39.9414	48.705	54.8263	63.0655	70.2738
250	30.4539	42.5825	49.5645	57.5185	64.9942	73.7041
